# Supplementary material for: Analysis of the diagnostic and prognostic value of Peripheral blood mononuclear cell microRNA-9-5p in patients with sepsis in the intensive care unit
Source: Front Cell Infect Microbiol. 2025 Apr 22;15:1509496. doi: 10.3389/fcimb.2025.1509496 (PMC12052792; doi:10.3389/fcimb.2025.1509496)
Supplement: Supplementary file 1 [file Table1.xlsx]

## Sheet: S1
Supplementary Table 1. Comparison of clinical data characteristics and baseline information between the sepsis group, the non-sepsis infection group, and the control group.
	Control （n=35）	Non-sepsis infection （n=30）	Sepsis (n=69）	P value
Age, Years (IQR)	44[34,52]	59 [55, 71.]	61 [51,67]	0.967
Gender (male), No. (%)	18(51)	19 (64)	51 (74)	0.411
Chronic underlying diseases, NO. (%)
COPD	NA	2 (6.67)	4 (5.80)	＞0.999
Chronic heart failure	NA	5 (16.67)	16 (23.19)	0.644
Graft	NA	1 (3.33)	6 (8.70)	0.596
Diabetes	NA	6 (20.00)	16 (23.19)	0.93
Cirrhosis	NA	2 (6.67)	4 (5.80)	＞0.999
Hypertension	NA	11 (36.67)	28 (40.58)	0.887
SOFA score	NA	4.00 [4.000, 5.750]	12.00 [8.00, 14.00]	<0.001
APACHE II SCORE	NA	20.00 [12.50, 23.75]	21.00 [15.00, 28.00]	0.1
Site of infection, NO. (%)
Respiratory tract infections	NA	23 (76.67)	52 (75.36)	＞0.999
Abdominal infection	NA	6 (20.00)	26 (37.68)	0.135
Other infections	NA	2 (6.67)	12 (17.39)	0.274
CULTURE RESULTS, NO. (%)
Gram-positive infections	NA	9 (30.00)	20 (28.99)	＞0.999
Gram-negative infections	NA	14 (46.67)	37 (53.62)	0.676
Laboratory tests (IQR)
MicroRNA-9-5p	0.86[0.36,1.88]	2.08 [1.69, 3.09]	10.13 [3.26, 24.87]	<0.001
Partial pressure of carbon dioxide	NA	42.27 [40.44, 44.68]	40.80 [35.00, 47.70]	0.918
Bicarbonate	NA	23.98 [22.63, 26.95]	24.10 [20.40, 26.80]	0.072
Partial pressure of oxygen	NA	116.50 [116.50, 117.50]	111.50 [85.00, 133.60]	0.976
Sodium ions	NA	142.25 [137.70, 147.68]	141.00 [135.50, 147.00]	0.548
Potassium ions	NA	4.08 [3.57, 4.58]	3.97 [3.63, 4.45]	0.004
Calcium ions	NA	1.38 [1.26, 1.38]	1.28 [1.02, 1.31]	0.282
Chloride ions	NA	109.40 [106.40, 109.40]	107.00 [102.00, 111.30]	0.764
Lactate	NA	2.69 [2.14, 3.20]	2.70 [2.10, 3.30]	0.88
Erythrocyte	NA	3.45 [3.05, 3.45]	2.93 [2.61, 3.59]	0.027
Haemoglobin	NA	100.50 [87.75, 115.75]	86.00 [79.00, 106.00]	0.068
White blood cell	NA	12.93 [10.46, 17.28]	11.68 [7.26, 16.73]	0.065
Neutrophils	NA	11.69 [9.30, 16.78]	9.69 [5.89, 15.69]	0.027
Lymphocyte	NA	0.83 [0.63, 1.21]	0.66 [0.36, 0.84]	0.043
Platelet	NA	179.50 [133.00, 271.00]	88.00 [35.00, 177.00]	<0.001
Procalcitonin	NA	1.44 [0.72, 2.81]	5.24 [1.14, 10.20]	0.005
C-reactive protein	NA	63.31 [34.75, 87.50]	102.00 [55.20, 146.50]	0.007
Albumin	NA	34.90 [30.83, 39.28]	31.00 [27.00, 34.70]	0.009
Globulin	NA	24.15 [22.28, 26.33]	25.60 [20.00, 29.50]	0.228
Total bilirubin	NA	13.95 [10.35, 18.20]	28.80 [16.80, 52.60]	<0.001
Alanine aminotransferase	NA	32.50 [21.00, 60.00]	37.00 [22.00, 105.00]	0.828
Aspartate aminotransferase	NA	38.50 [30.00, 90.75]	[35.00, 160.00]	0.166
Glutamyl transferase	NA	38.50 [17.25, 85.50]	48.00 [23.00, 122.00]	0.223
Urea nitrogen	NA	8.91 [6.37, 11.50]	16.90 [10.60, 30.20]	<0.001
Creatinine	NA	73.20 [51.98, 94.68]	113.50 [77.90, 188.60]	0.002
Estimate glomerular filtration rate	NA	100.00 [86.50, 112.75]	53.00 [26.00, 97.00]	0.001
Prothrombin time	NA	15.65 [14.23, 17.00]	16.20 [15.00, 18.80]	0.271
Partially activated prothrombin time	NA	38.50 [35.03, 43.85]	43.90 [39.20, 55.60]	0.005
Fibrinogen	NA	3.16 [2.12, 5.48]	4.10 [2.99, 4.89]	0.615
D-dimer	NA	7.04 [3.13, 12.16]	5.33 [2.66, 7.20]	0.151
Fibrinogen degradation products	NA	12.50 [12.50, 29.64]	17.60 [9.61, 29.65]	0.717
B-type brain natriuretic peptide	NA	175.00 [137.75, 175.00]	798.00 [128.00, 798.00]	＜0.001
High-sensitivity troponin	NA	2.50 [1.18, 3.57]	3.57 [0.10, 3.57]	0.698
Number of organ dysfunctions (%)				<0.001
0		1 (3.33)	0 (0.00)
1		9 (30.00)	1 (1.45)
2		17 (56.67)	11 (15.94)
3		3 (10.00)	18 (26.09)
4		0 (0.00)	23 (33.33)
5		0 (0.00)	10 (14.49)
6		0 (0.00)	6 (8.70)
Neurological Dysfunction (%)	NA	22 (73.33)	30 (43.48)	0.012
In-hospital deaths (%)		9 (30.00)	46 (66.67)	0.002

## Sheet: S2
Supplementary Table 2. Comparison of clinical data characteristics and baseline information between the sepsis group and the septic shock group.
	Sepsis （n=28）	Septic shock （n=41）	P value
Age, Years (IQR)	60[ 55,63]	61[51,73]	0.746
Gender (male), No. (%)	20 (71.43)	31 (75.61)	0.913
Chronic underlying diseasesNO. (%)
COPD	0 (0.00)	4 (9.76)	0.239
Chronic heart failure	4 (14.29)	12 (29.27)	0.247
Graft	6 (21.43)	0 (0.00)	0.008
Diabetes	6 (21.43)	10 (24.39)	>0.999
Cirrhosis	0 (0.00)	4 (9.76)	0.239
Hypertension	10 (35.71)	18 (43.90)	0.667
Site of infection, NO. (%)
Respiratory tract infections	21 (75.00)	31 (75.61)	>0.999
Abdominal infection	11 (39.29)	15 (36.59)	>0.999
Other infections	24 (85.71)	33 (80.49)	0.811
CULTURE RESULTS, NO. (%)
Gram-positive infections	5 (17.86)	15 (36.59)	0.157
Gram-negative infections	15 (53.57)	22 (53.66)	>0.999
Disease Score (IQR)
SOFA score	8.50 [6.75, 10.50]	13.00 [10.00, 14.00]	<0.001
APACHE II. SCORE	18.50 [13.00, 21.25]	24.00 [17.00, 30.00]	0.002
Laboratory tests (IQR)
White blood cell	11.35 [7.26, 13.98]	11.68 [7.07, 17.13]	0.7
Platelet	109.00 [72.75, 215.00]	55.00 [28.00, 122.00]	0.044
Lactate	1.71 [1.30, 2.92]	3.10 [2.45, 3.71]	<0.001
Procalcitonin	3.16 [0.67, 6.77]	6.82 [2.23, 16.43]	0.033
C-reactive protein	102.00 [31.79, 143.05]	102.00 [86.30, 146.50]	0.235
Prothrombin time	16.70 [14.57, 17.90]	16.20 [15.40, 19.20]	0.229
High-sensitivity troponin	1.98 [0.05, 3.57]	3.57 [0.12, 3.57]	0.197
Total bilirubin	25.90 [16.20, 53.50]	34.90 [19.40, 47.20]	0.319
creatinine	93.90 [55.85, 184.78]	140.00 [80.50, 220.90]	0.179
MicroRNA-9-5p	3.01 [1.82, 6.13]	16.39 [8.89, 29.18]	<0.001
Deaths and deaths in the hospital (%)	10 (35.71)	36 (87.80)	<0.002

## Sheet: S3
Supplementary Table 3. Comparison of clinical data characteristics and baseline information between the survival group and the death group.
	Survival （n=23）	Death （n=46）	P value
Gender (male), No. (%)	60[ 55,63]	61[51,73]	0.746
Age (IQR)	59.00 [51.00, 66.50]	61.00 [51.75, 67.00]	0.466
Heart Rate	96.00 [76.50, 102.00]	103.50 [88.25, 115.00]	0.031
Chronic underlying diseasesNO. (%)
COPD	1 (4.35)	3 (6.52)	＞0.999
Chronic heart failure	4 (17.39)	12 (26.09)	0.614
Diabetes	5 (21.74)	11 (23.91)	＞0.999
Cirrhosis	0 (0.00)	4 (8.70)	0.362
Hypertension	9 (39.13)	19 (41.30)	＞0.999
Site of infection, NO. (%)
Respiratory tract infections	15 (65.22)	37 (80.43)	0.277
Abdominal infection	14 (60.87)	12 (26.09)	0.011
Other infections	5 (21.74)	7 (15.22)	0.736
CULTURE RESULTS, NO. (%)
Gram-positive infections	5 (21.74)	15 (32.61)	0.511
Gram-negative infections	11 (47.83)	26 (56.52)	0.67
Disease Score (IQR)
SOFA score	9.00 [5.50, 13.00]	12.00 [9.00, 14.00]	0.004
APACHE II. SCORE	15.00 [14.00, 20.50]	23.00 [18.00, 30.00]	0.002
Laboratory tests (IQR)
MicroRNA-9-5p	3.36 [2.15, 5.81]	17.15 [7.02, 29.97]	<0.001
White blood cell	8.85 [6.68, 12.84]	12.38 [7.95, 18.07]	0.065
Platelet	109.00 [77.00, 169.00]	59.50 [33.00, 176.25]	0.127
Lactate	2.28 [1.45, 3.20]	2.83 [2.22, 3.27]	0.192
Procalcitonin	4.86 [0.84, 7.38]	6.11 [1.23, 14.87]	0.212
C-reactive protein	87.46 [37.42, 113.47]	108.65 [86.65, 158.58]	0.019
High-sensitivity troponin	0.19 [0.04, 3.57]	3.57 [0.17, 3.57]	0.06
Neutrophils	7.46 [6.07, 10.14]	10.54 [6.00, 16.33]	0.075
Alanine aminotransferase	28.00 [18.50, 104.50]	37.00 [23.25, 102.50]	0.401
Aspartate aminotransferase	49.00 [25.50, 73.00]	73.50 [37.25, 169.50]	0.039
Urea nitrogen	13.29 [6.88, 23.60]	18.88 [12.43, 31.41]	0.087
Creatinine	100.00 [55.80, 150.50]	131.20 [79.38, 233.05]	0.271

## Sheet: S4
Supplementary Table 4. Oligomers used in this study
Name	Application	Sequence 5'-3'
qrt-U6-F	qRT-PCR	GCTTCGGCAGCACATATACTAAAAT
qrt-U6-R	qRT-PCR	CGCTTCACGAATTTGCGTGTCAT
qrt-miR-9-F	qRT-PCR	GCGCGTCTTTGGTTATCTAGCT
qrt-miR-9-R	qRT-PCR	AGTGCAGGGTCCGAGGTATT
F: Forward primer; R: Reverse primer
